# Supplementary material for: Electrospray-Assisted Fabrication of Dextran–Whey Protein Isolation Microcapsules for the Encapsulation of Selenium-Enriched Peptide
Source: Foods. 2023 Feb 27;12(5):1008. doi: 10.3390/foods12051008 (PMC10000993; doi:10.3390/foods12051008)
Supplement: Supplementary file 1 [file foods-12-01008-s001.zip]

Archive with 1 entries (1 files):
- foods-2112689-supplementary.pdf
